# Supplementary material for: Melatonin, Caffeine, or Their Combination: Effects on Sleep, Performance, Perceived Exertion in a Placebo-Controlled Crossover Study
Source: Nutrients. 2026 Apr 30;18(9):1425. doi: 10.3390/nu18091425 (PMC13165432; doi:10.3390/nu18091425)
Supplement: Supplementary file 1 [file nutrients-18-01425-s001.zip]

Archive with 1 entries (1 files):
- nutrients-4238506-supplementary.pdf
